# Supplementary material for: The Impact of Litter from Different Belowground Organs of Phragmites australis on Microbial-Mediated Soil Organic Carbon Accumulation in a Lacustrine Wetland
Source: Microorganisms. 2025 May 16;13(5):1146. doi: 10.3390/microorganisms13051146 (PMC12114342; doi:10.3390/microorganisms13051146)
Supplement: Supplementary file 1 [file microorganisms-13-01146-s001.zip]

Archive with 1 entries (1 files):
- microorganisms-3613004-supplementary.pdf
